# Supplementary material for: Molecular typing of Cyclospora cayetanensis in produce and clinical samples using targeted enrichment of complete mitochondrial genomes and next-generation sequencing
Source: Parasit Vectors. 2020 Mar 6;13:122. doi: 10.1186/s13071-020-3997-3 (PMC7060604; doi:10.1186/s13071-020-3997-3)
Supplement: Supplementary file 1 — Additional file 1: Table S1. The distance matrix used for cluster analysis. [file 13071_2020_3997_MOESM1_ESM.xlsx]

## Sheet: Table S1
Additional file 1: Table S1. The distance matrix used for cluster analysis.
	KP231180_Reference	MG831586	MG831587	MG831588	OH_14_CL_1	MA_14_CL_2	MA_14_CL_7	MA_14_CL_3	MA_14_CL_9	MA_14_CL_4	MA_14_CL_11	MA_14_CL_10	MT_14_CL_5	TX_14_CL_13	TX_14_CL_6	TX_14_CL_14	TX_14_CL_15	TX_14_CL_16	TX_14_CL_17	TX_14_CL_18	TX_14_CL_19	TX_14_CL_20	TX_14_CL_21	TX_14_CL_22	TX_14_CL_23	ME_14_CL_24	ME_14_CL_25	SC_14_CL_26
KP231180_Reference
MG831586	0.000159813
MG831587	0.000159813	0
MG831588	0.000159813	0	0
OH_14_CL_1	0.000479528	0.000319656	0.000319656	0.000319656
MA_14_CL_2	0.00063943	0.000479528	0.000479528	0.000479528	0.000479528
MA_14_CL_7	0.000799361	0.00063943	0.00063943	0.00063943	0.00063943	0.000159813
MA_14_CL_3	0.000479528	0.000319656	0.000319656	0.000319656	0.000319656	0.000479528	0.00063943
MA_14_CL_9	0.00063943	0.000479528	0.000479528	0.000479528	0.000479528	0	0.000159813	0.000479528
MA_14_CL_4	0.00063943	0.000479528	0.000479528	0.000479528	0.000479528	0	0.000159813	0.000479528	0
MA_14_CL_11	0.00063943	0.000479528	0.000479528	0.000479528	0.000479528	0	0.000159813	0.000479528	0	0
MA_14_CL_10	0.000479528	0.000319656	0.000319656	0.000319656	0.00063943	0.000159813	0.000319656	0.00063943	0.000159813	0.000159813	0.000159813
MT_14_CL_5	0.000159813	0	0	0	0.000319656	0.000479528	0.00063943	0.000319656	0.000479528	0.000479528	0.000479528	0.000319656
TX_14_CL_13	0.000959323	0.000799361	0.000799361	0.000799361	0.00111931	0.00063943	0.000799361	0.00111931	0.00063943	0.00063943	0.00063943	0.000479528	0.000799361
TX_14_CL_6	0.000799624	0.00063964	0.00063964	0.00063964	0.000959638	0.000799624	0.000959638	0.000959638	0.000799624	0.000799624	0.000799624	0.00063964	0.00063964	0.000799624
TX_14_CL_14	0.000959323	0.000799361	0.000799361	0.000799361	0.00111931	0.00063943	0.000799361	0.00111931	0.00063943	0.00063943	0.00063943	0.000479528	0.000799361	0	0.000799624
TX_14_CL_15	0.000479528	0.000319656	0.000319656	0.000319656	0.00063943	0.000479528	0.00063943	0.00063943	0.000479528	0.000479528	0.000479528	0.000319656	0.000319656	0.000479528	0.000319761	0.000479528
TX_14_CL_16	0.000319656	0.000159813	0.000159813	0.000159813	0.000159813	0.000319656	0.000479528	0.000159813	0.000319656	0.000319656	0.000319656	0.000479528	0.000159813	0.000959323	0.000799624	0.000959323	0.000479528
TX_14_CL_17	0.00095945	0.000799468	0.000799468	0.000799468	0.00111946	0.00095945	0.00111946	0.00111946	0.00095945	0.00095945	0.00095945	0.000799468	0.000799468	0.000319698	0.000479622	0.000319698	0.000479592	0.00095945
TX_14_CL_18	0.000959323	0.000799361	0.000799361	0.000799361	0.00111931	0.00063943	0.000799361	0.00111931	0.00063943	0.00063943	0.00063943	0.000479528	0.000799361	0	0.000799624	0	0.000479528	0.000959323	0.000319698
TX_14_CL_19	0.000959323	0.000799361	0.000799361	0.000799361	0.00111931	0.00063943	0.000799361	0.00111931	0.00063943	0.00063943	0.00063943	0.000479528	0.000799361	0	0.000799624	0	0.000479528	0.000959323	0.000319698	0
TX_14_CL_20	0.000319656	0.000159813	0.000159813	0.000159813	0.000479528	0.000319656	0.000479528	0.000479528	0.000319656	0.000319656	0.000319656	0.000159813	0.000159813	0.00063943	0.000479686	0.00063943	0.000159813	0.000319656	0.000639515	0.00063943	0.00063943
TX_14_CL_21	0.000639515	0.000479592	0.000479592	0.000479592	0.000799468	0.000639515	0.000799468	0.000799468	0.000639515	0.000639515	0.000639515	0.000479592	0.000479592	0.000639515	0.000159844	0.000639515	0.000159834	0.000639515	0.000319656	0.000639515	0.000639515	0.000319698
TX_14_CL_22	0.000639515	0.000479592	0.000479592	0.000479592	0.000799468	0.000639515	0.000799468	0.000799468	0.000639515	0.000639515	0.000639515	0.000479592	0.000479592	0.000639515	0.000159844	0.000639515	0.000159834	0.000639515	0.000319656	0.000639515	0.000639515	0.000319698	0
TX_14_CL_23	0.000959323	0.000799361	0.000799361	0.000799361	0.00111931	0.00063943	0.000799361	0.00111931	0.00063943	0.00063943	0.00063943	0.000479528	0.000799361	0	0.000799624	0	0.000479528	0.000959323	0.000319698	0	0	0.00063943	0.000639515	0.000639515
ME_14_CL_24	0.000639555	0.000479622	0.000479622	0.000479622	0.000799518	0.000639555	0.000799518	0.000799518	0.000639555	0.000639555	0.000639555	0.000479622	0.000479622	0.000639555	0.00047978	0.000639555	0.000159844	0.000639555	0.00063964	0.000639555	0.000639555	0.000319718	0.000319761	0.000319761	0.000639555
ME_14_CL_25	0.000639555	0.000479622	0.000479622	0.000479622	0.000799518	0.000639555	0.000799518	0.000799518	0.000639555	0.000639555	0.000639555	0.000479622	0.000479622	0.000639555	0.00047978	0.000639555	0.000159844	0.000639555	0.00063964	0.000639555	0.000639555	0.000319718	0.000319761	0.000319761	0.000639555	0.000319781
SC_14_CL_26	0.00063943	0.000479528	0.000479528	0.000479528	0.000479528	0	0.000159813	0.000479528	0	0	0	0.000159813	0.000479528	0.00063943	0.000799624	0.00063943	0.000479528	0.000319656	0.00095945	0.00063943	0.00063943	0.000319656	0.000639515	0.000639515	0.00063943	0.000639555	0.000639555

## Sheet: Caption
Table. Estimates of Evolutionary Divergence between Sequences
The number of base substitutions per site from between sequences are shown. Analyses were conducted using the Maximum Composite Likelihood model [1]. This analysis involved 28 nucleotide sequences. All positions containing gaps and missing data were eliminated (complete deletion option). There were a total of 6258 positions in the final dataset. Evolutionary analyses were conducted in MEGA X [2].
1. Tamura K., Nei M., and Kumar S. (2004). Prospects for inferring very large phylogenies by using the neighbor-joining method. Proceedings of the National Academy of Sciences (USA) 101:11030-11035.
2. Kumar S., Stecher G., Li M., Knyaz C., and Tamura K. (2018). MEGA X: Molecular Evolutionary Genetics Analysis across computing platforms. Molecular Biology and Evolution 35:1547-1549.
Disclaimer: Although utmost care has been taken to ensure the correctness of the caption, the caption text is provided "as is" without any warranty of any kind. Authors advise the user to carefully check the caption prior to its use for any purpose and report any errors or problems to the authors immediately (www.megasoftware.net). In no event shall the authors and their employers be liable for a…
